# Supplementary material for: Effect of fruit intake on functional constipation: A systematic review and meta-analysis of randomized and crossover studies
Source: Front Nutr. 2022 Oct 6;9:1018502. doi: 10.3389/fnut.2022.1018502 (PMC9583540; doi:10.3389/fnut.2022.1018502)
Supplement: Supplementary Table 1 — The effect of fruits on stool frequency of patients with FC. [file Data_Sheet_1.zip]

Archive with 5 entries (5 files):
- Supplementary Table 1.PNG
- Supplementary Table 2.PNG
- Supplementary Table 3.PNG
- Supplementary Table 4.PNG
- Supplementary Table 5.PNG
